# Supplementary material for: Cross-Reactive Immune Response of Bovine Coronavirus Spike Glycoprotein to SARS-CoV-2 Variants of Concern
Source: Int J Mol Sci. 2024 Oct 26;25(21):11509. doi: 10.3390/ijms252111509 (PMC11546235; doi:10.3390/ijms252111509)
Supplement: Supplementary file 1 [file ijms-25-11509-s001.zip]

Archive with 1 entries (1 files):
- ijms-3203388-supplementary.pdf
